# Supplementary material for: Identification of MicroRNA-Target Gene-Transcription Factor Regulatory Networks in Colorectal Adenoma Using Microarray Expression Data
Source: Front Genet. 2020 May 19;11:463. doi: 10.3389/fgene.2020.00463 (PMC7248367; doi:10.3389/fgene.2020.00463)
Supplement: TABLE S1 — Differentially expressed genes between CRA tissues and normal tissues identified from GSE31905, GSE4183, GSE37364, and GSE41657. CRA, colorectal adenoma. [file Table_1.XLSX]

## Sheet: Sheet1
Supplementary Table 1 Differentially expressed genes between CRA tissues and normal tissues identified from GSE31905, GSE4183, GSE37364 and GSE41657.
Gene symbol	Datasets	Expression
MMP7	GSE31905	Up-regulated
DUSP27	GSE31905	Up-regulated
REG4	GSE31905	Up-regulated
TCN1	GSE31905	Up-regulated
FABP6	GSE31905	Up-regulated
CDH3	GSE31905	Up-regulated
FOXQ1	GSE31905	Up-regulated
MSLN	GSE31905	Up-regulated
DEFA6	GSE31905	Up-regulated
SLCO1B3	GSE31905	Up-regulated
ETV4	GSE31905	Up-regulated
LEMD1	GSE31905	Up-regulated
CEMIP	GSE31905	Up-regulated
CRNDE	GSE31905	Up-regulated
WISP3	GSE31905	Up-regulated
WDR72	GSE31905	Up-regulated
SERPINB5	GSE31905	Up-regulated
KLK11	GSE31905	Up-regulated
RNF183	GSE31905	Up-regulated
EPHX4	GSE31905	Up-regulated
TACSTD2	GSE31905	Up-regulated
MSX1	GSE31905	Up-regulated
GUCY1B2	GSE31905	Up-regulated
SPINK4	GSE31905	Up-regulated
SP5	GSE31905	Up-regulated
KRT80	GSE31905	Up-regulated
CA9	GSE31905	Up-regulated
TMPRSS3	GSE31905	Up-regulated
SLC6A14	GSE31905	Up-regulated
OTX1	GSE31905	Up-regulated
CLDN1	GSE31905	Up-regulated
CCAT1	GSE31905	Up-regulated
GATA2-AS1	GSE31905	Up-regulated
PLEKHS1	GSE31905	Up-regulated
SH3TC2	GSE31905	Up-regulated
BACE2	GSE31905	Up-regulated
KLK12	GSE31905	Up-regulated
NECTIN4	GSE31905	Up-regulated
GJB5	GSE31905	Up-regulated
KLK10	GSE31905	Up-regulated
TM4SF4	GSE31905	Up-regulated
ERICH2	GSE31905	Up-regulated
C2CD4B	GSE31905	Up-regulated
CLDN2	GSE31905	Up-regulated
PCSK1	GSE31905	Up-regulated
CACNA1C	GSE31905	Up-regulated
ALDOB	GSE31905	Up-regulated
S100P	GSE31905	Up-regulated
IGFALS	GSE31905	Up-regulated
IRX5	GSE31905	Up-regulated
SBSPON	GSE31905	Up-regulated
ODAM	GSE31905	Up-regulated
MMP3	GSE31905	Up-regulated
NXF3	GSE31905	Up-regulated
INHBA	GSE31905	Up-regulated
CCNO	GSE31905	Up-regulated
DYX1C1	GSE31905	Up-regulated
GAD1	GSE31905	Up-regulated
LGR6	GSE31905	Up-regulated
GJC2	GSE31905	Up-regulated
CADPS	GSE31905	Up-regulated
SULT1C2	GSE31905	Up-regulated
TNFSF15	GSE31905	Up-regulated
CASC9	GSE31905	Up-regulated
NEBL	GSE31905	Up-regulated
SIM2	GSE31905	Up-regulated
LRRC8E	GSE31905	Up-regulated
C2orf70	GSE31905	Up-regulated
UNC5B-AS1	GSE31905	Up-regulated
KIAA1549	GSE31905	Up-regulated
ASPHD1	GSE31905	Up-regulated
ANXA9	GSE31905	Up-regulated
HPN	GSE31905	Up-regulated
AXIN2	GSE31905	Up-regulated
KRT14	GSE31905	Up-regulated
RNF39	GSE31905	Up-regulated
BTBD16	GSE31905	Up-regulated
TRIM29	GSE31905	Up-regulated
TRIM7	GSE31905	Up-regulated
SDR16C5	GSE31905	Up-regulated
NPSR1	GSE31905	Up-regulated
ULBP2	GSE31905	Up-regulated
AADAC	GSE31905	Up-regulated
NMU	GSE31905	Up-regulated
SPATA6L	GSE31905	Up-regulated
GAPLINC	GSE31905	Up-regulated
CAMTA1	GSE31905	Up-regulated
ARNTL2	GSE31905	Up-regulated
EIF5A2	GSE31905	Up-regulated
LGR5	GSE31905	Up-regulated
TMPRSS13	GSE31905	Up-regulated
PPIL6	GSE31905	Up-regulated
SLC22A3	GSE31905	Up-regulated
NANOS3	GSE31905	Up-regulated
SEC14L2	GSE31905	Up-regulated
HTR1D	GSE31905	Up-regulated
CTSE	GSE31905	Up-regulated
IL20RA	GSE31905	Up-regulated
PLEKHN1	GSE31905	Up-regulated
KRT16P2	GSE31905	Up-regulated
DUSP4	GSE31905	Up-regulated
IL17RD	GSE31905	Up-regulated
ACSL6	GSE31905	Up-regulated
ARHGEF10	GSE31905	Up-regulated
ABCG5	GSE31905	Up-regulated
ZNF850	GSE31905	Up-regulated
SLC7A11	GSE31905	Up-regulated
SLITRK6	GSE31905	Up-regulated
GALNT6	GSE31905	Up-regulated
PALM3	GSE31905	Up-regulated
NPW	GSE31905	Up-regulated
ARHGEF28	GSE31905	Up-regulated
CELSR1	GSE31905	Up-regulated
PRSS22	GSE31905	Up-regulated
KRT16	GSE31905	Up-regulated
SOX9	GSE31905	Up-regulated
STK31	GSE31905	Up-regulated
AZGP1	GSE31905	Up-regulated
CELSR3	GSE31905	Up-regulated
CYP39A1	GSE31905	Up-regulated
NEBL-AS1	GSE31905	Up-regulated
RETNLB	GSE31905	Up-regulated
S100A2	GSE31905	Up-regulated
TESC	GSE31905	Up-regulated
TNFRSF11B	GSE31905	Up-regulated
STX1A	GSE31905	Up-regulated
TDGF1P3	GSE31905	Up-regulated
PF4	GSE31905	Up-regulated
DUOX1	GSE31905	Up-regulated
CD55	GSE31905	Up-regulated
KCNH8	GSE31905	Up-regulated
TPRG1	GSE31905	Up-regulated
LOC730101	GSE31905	Up-regulated
FBXL4	GSE31905	Up-regulated
SULT2B1	GSE31905	Up-regulated
SLC16A1-AS1	GSE31905	Up-regulated
SERPINE2	GSE31905	Up-regulated
KCTD16	GSE31905	Up-regulated
SLC28A3	GSE31905	Up-regulated
SALL4	GSE31905	Up-regulated
MACC1	GSE31905	Up-regulated
ESM1	GSE31905	Up-regulated
RASD1	GSE31905	Up-regulated
WDR66	GSE31905	Up-regulated
PPP1R1C	GSE31905	Up-regulated
TDGF1	GSE31905	Up-regulated
DBNDD1	GSE31905	Up-regulated
BFSP1	GSE31905	Up-regulated
STX17-AS1	GSE31905	Up-regulated
TFF1	GSE31905	Up-regulated
CR2	GSE31905	Up-regulated
BICD1	GSE31905	Up-regulated
KRTAP5-8	GSE31905	Up-regulated
FAM169A	GSE31905	Up-regulated
ARFGEF3	GSE31905	Up-regulated
SEC16B	GSE31905	Up-regulated
OTUB2	GSE31905	Up-regulated
SUPT3H	GSE31905	Up-regulated
AJUBA	GSE31905	Up-regulated
NUDT16P1	GSE31905	Up-regulated
SYCE3	GSE31905	Up-regulated
SAMD10	GSE31905	Up-regulated
ZDHHC8P1	GSE31905	Up-regulated
BLACAT1	GSE31905	Up-regulated
ZNF239	GSE31905	Up-regulated
DACH1	GSE31905	Up-regulated
GRHL3	GSE31905	Up-regulated
NFE2L3	GSE31905	Up-regulated
LOC439938	GSE31905	Up-regulated
KLHL35	GSE31905	Up-regulated
OXTR	GSE31905	Up-regulated
CCDC78	GSE31905	Up-regulated
TAF1A-AS1	GSE31905	Up-regulated
TCF12	GSE31905	Up-regulated
UNC93A	GSE31905	Up-regulated
RNF32	GSE31905	Up-regulated
COL11A1	GSE31905	Up-regulated
LYZ	GSE31905	Up-regulated
FOXD4	GSE31905	Up-regulated
CCDC113	GSE31905	Up-regulated
PDZK1IP1	GSE31905	Up-regulated
GALNT4	GSE31905	Up-regulated
ZNF443	GSE31905	Up-regulated
SHF	GSE31905	Up-regulated
DUOXA2	GSE31905	Up-regulated
HYAL1	GSE31905	Up-regulated
DNAH2	GSE31905	Up-regulated
RAD54B	GSE31905	Up-regulated
LOC90246	GSE31905	Up-regulated
RPGRIP1L	GSE31905	Up-regulated
PLCB4	GSE31905	Up-regulated
SEZ6L2	GSE31905	Up-regulated
CA8	GSE31905	Up-regulated
TGFBI	GSE31905	Up-regulated
MRAP2	GSE31905	Up-regulated
LINC01232	GSE31905	Up-regulated
CXCL11	GSE31905	Up-regulated
RBPMS-AS1	GSE31905	Up-regulated
SMCO2	GSE31905	Up-regulated
GJC3	GSE31905	Up-regulated
SLC26A1	GSE31905	Up-regulated
DLEC1	GSE31905	Up-regulated
HSPB9	GSE31905	Up-regulated
CXXC4	GSE31905	Up-regulated
ME1	GSE31905	Up-regulated
SPATA17	GSE31905	Up-regulated
LPGAT1	GSE31905	Up-regulated
GTF2IRD1	GSE31905	Up-regulated
CLIC3	GSE31905	Up-regulated
CAPN8	GSE31905	Up-regulated
LY6D	GSE31905	Up-regulated
KDELR3	GSE31905	Up-regulated
RPL22L1	GSE31905	Up-regulated
ITGA2	GSE31905	Up-regulated
MLPH	GSE31905	Up-regulated
SFTA2	GSE31905	Up-regulated
VNN1	GSE31905	Up-regulated
CAMK2N2	GSE31905	Up-regulated
MDFI	GSE31905	Up-regulated
ZBTB18	GSE31905	Up-regulated
ANXA3	GSE31905	Up-regulated
LRRC36	GSE31905	Up-regulated
LCA5L	GSE31905	Up-regulated
TSPAN5	GSE31905	Up-regulated
ABCE1	GSE31905	Up-regulated
LOC100131289	GSE31905	Up-regulated
CKLF	GSE31905	Up-regulated
FAM150A	GSE31905	Up-regulated
KANSL1L	GSE31905	Up-regulated
RNU12	GSE31905	Up-regulated
GLS2	GSE31905	Up-regulated
ENC1	GSE31905	Up-regulated
CCDC40	GSE31905	Up-regulated
FLJ31356	GSE31905	Up-regulated
LINC00239	GSE31905	Up-regulated
CBR3	GSE31905	Up-regulated
LYPD6	GSE31905	Up-regulated
ITGB8	GSE31905	Up-regulated
OR51E1	GSE31905	Up-regulated
SLCO4A1	GSE31905	Up-regulated
WDR5B	GSE31905	Up-regulated
DFFB	GSE31905	Up-regulated
KLK6	GSE31905	Up-regulated
KIAA1324	GSE31905	Up-regulated
MET	GSE31905	Up-regulated
MAP3K5	GSE31905	Up-regulated
FAM57A	GSE31905	Up-regulated
LOC158863	GSE31905	Up-regulated
SLC16A4	GSE31905	Up-regulated
APLF	GSE31905	Up-regulated
SLC12A2	GSE31905	Up-regulated
IQCH	GSE31905	Up-regulated
PRELID3A	GSE31905	Up-regulated
FAM175A	GSE31905	Up-regulated
GPRIN3	GSE31905	Up-regulated
PPM1H	GSE31905	Up-regulated
ZFAS1	GSE31905	Up-regulated
ZBED8	GSE31905	Up-regulated
SLC6A6	GSE31905	Up-regulated
GRHL1	GSE31905	Up-regulated
AP1S3	GSE31905	Up-regulated
RNF43	GSE31905	Up-regulated
PCSK9	GSE31905	Up-regulated
MBOAT2	GSE31905	Up-regulated
PHKA1	GSE31905	Up-regulated
USP27X	GSE31905	Up-regulated
CKS2	GSE31905	Up-regulated
ZAK	GSE31905	Up-regulated
GTF2I	GSE31905	Up-regulated
TMEM92	GSE31905	Up-regulated
KCTD14	GSE31905	Up-regulated
TMEM159	GSE31905	Up-regulated
TMEM120B	GSE31905	Up-regulated
DGAT2	GSE31905	Up-regulated
TMEM182	GSE31905	Up-regulated
ICA1	GSE31905	Up-regulated
PTPN11	GSE31905	Up-regulated
ZC3HAV1L	GSE31905	Up-regulated
EDAR	GSE31905	Up-regulated
DTX1	GSE31905	Up-regulated
CBX8	GSE31905	Up-regulated
SLC30A6	GSE31905	Up-regulated
ZNF277	GSE31905	Up-regulated
LRRC6	GSE31905	Up-regulated
SLC5A1	GSE31905	Up-regulated
BTNL9	GSE31905	Up-regulated
SLC24A1	GSE31905	Up-regulated
IL27	GSE31905	Up-regulated
FUT8-AS1	GSE31905	Up-regulated
SORD	GSE31905	Up-regulated
TNFRSF10C	GSE31905	Up-regulated
GALNT3	GSE31905	Up-regulated
GCC2-AS1	GSE31905	Up-regulated
PHOSPHO2-KLHL23	GSE31905	Up-regulated
SPATA18	GSE31905	Up-regulated
PLA2G3	GSE31905	Up-regulated
TRIM16L	GSE31905	Up-regulated
NAV2	GSE31905	Up-regulated
TSGA10	GSE31905	Up-regulated
FGGY	GSE31905	Up-regulated
NT5E	GSE31905	Up-regulated
NBEAL2	GSE31905	Up-regulated
SPIN4	GSE31905	Up-regulated
YAP1	GSE31905	Up-regulated
LOC100129917	GSE31905	Up-regulated
FAM84A	GSE31905	Up-regulated
SOX9-AS1	GSE31905	Up-regulated
C14orf79	GSE31905	Up-regulated
ZNF33B	GSE31905	Up-regulated
EMB	GSE31905	Up-regulated
RUNX1	GSE31905	Up-regulated
WDR89	GSE31905	Up-regulated
AGBL1	GSE31905	Up-regulated
NPDC1	GSE31905	Up-regulated
MYCL	GSE31905	Up-regulated
DLX1	GSE31905	Up-regulated
CLDN12	GSE31905	Up-regulated
LOC101930370	GSE31905	Up-regulated
ELP2	GSE31905	Up-regulated
RASAL1	GSE31905	Up-regulated
WNT3	GSE31905	Up-regulated
IRAK1BP1	GSE31905	Up-regulated
FAM60A	GSE31905	Up-regulated
PRUNE2	GSE31905	Up-regulated
LRP11	GSE31905	Up-regulated
ZNF813	GSE31905	Up-regulated
MYEOV	GSE31905	Up-regulated
ZNF484	GSE31905	Up-regulated
STXBP1	GSE31905	Up-regulated
KIAA1107	GSE31905	Up-regulated
CDH7	GSE31905	Up-regulated
ASCL2	GSE31905	Up-regulated
ZCRB1	GSE31905	Up-regulated
FAM200A	GSE31905	Up-regulated
TXLNG	GSE31905	Up-regulated
IPO7	GSE31905	Up-regulated
INTS2	GSE31905	Up-regulated
MYCN	GSE31905	Up-regulated
SYTL1	GSE31905	Up-regulated
B3GNTL1	GSE31905	Up-regulated
LIMCH1	GSE31905	Up-regulated
EXOSC6	GSE31905	Up-regulated
NPAS1	GSE31905	Up-regulated
C1GALT1	GSE31905	Up-regulated
DPY19L1P1	GSE31905	Up-regulated
ZRANB3	GSE31905	Up-regulated
PRLR	GSE31905	Up-regulated
SOD3	GSE31905	Up-regulated
SLC9A7	GSE31905	Up-regulated
PTPN14	GSE31905	Up-regulated
SMAD9	GSE31905	Up-regulated
ZC3H7B	GSE31905	Up-regulated
MYC	GSE31905	Up-regulated
ST13	GSE31905	Up-regulated
AADAT	GSE31905	Up-regulated
NACAP1	GSE31905	Up-regulated
CRYZ	GSE31905	Up-regulated
HDLBP	GSE31905	Up-regulated
C2CD2	GSE31905	Up-regulated
CRB2	GSE31905	Up-regulated
ZBTB26	GSE31905	Up-regulated
ZP3	GSE31905	Up-regulated
C12orf66	GSE31905	Up-regulated
IL23A	GSE31905	Up-regulated
C1orf204	GSE31905	Up-regulated
PPM1N	GSE31905	Up-regulated
FSD1L	GSE31905	Up-regulated
TBC1D24	GSE31905	Up-regulated
SCRN3	GSE31905	Up-regulated
BCL2L14	GSE31905	Up-regulated
SNX20	GSE31905	Up-regulated
DBIL5P	GSE31905	Up-regulated
ZNF445	GSE31905	Up-regulated
LOC101927178	GSE31905	Up-regulated
L3MBTL1	GSE31905	Up-regulated
RPLP0P2	GSE31905	Up-regulated
ANO8	GSE31905	Up-regulated
HES1	GSE31905	Up-regulated
RDH12	GSE31905	Up-regulated
MCM3AP-AS1	GSE31905	Up-regulated
ZNF485	GSE31905	Up-regulated
LOC399815	GSE31905	Up-regulated
NSUN7	GSE31905	Up-regulated
OSBPL3	GSE31905	Up-regulated
CD44	GSE31905	Up-regulated
OR4N4	GSE31905	Up-regulated
ZNF785	GSE31905	Up-regulated
NGRN	GSE31905	Up-regulated
DDX50	GSE31905	Up-regulated
PTPRN2	GSE31905	Up-regulated
PRKAB2	GSE31905	Up-regulated
TCTN1	GSE31905	Up-regulated
KAZALD1	GSE31905	Up-regulated
PCDHB14	GSE31905	Up-regulated
C1orf194	GSE31905	Up-regulated
CFAP97	GSE31905	Up-regulated
PDCD2L	GSE31905	Up-regulated
B4GALT6	GSE31905	Up-regulated
NMD3	GSE31905	Up-regulated
TMCC1	GSE31905	Up-regulated
RORA-AS1	GSE31905	Up-regulated
NHS	GSE31905	Up-regulated
ZNF697	GSE31905	Up-regulated
SPATA5	GSE31905	Up-regulated
C2orf15	GSE31905	Up-regulated
DIEXF	GSE31905	Up-regulated
ADGRG6	GSE31905	Up-regulated
FAM92A1P2	GSE31905	Up-regulated
STXBP6	GSE31905	Up-regulated
PGM2L1	GSE31905	Up-regulated
CEP89	GSE31905	Up-regulated
TBX3	GSE31905	Up-regulated
TGIF1	GSE31905	Up-regulated
CA13	GSE31905	Up-regulated
BAG4	GSE31905	Up-regulated
PACRGL	GSE31905	Up-regulated
GAS5	GSE31905	Up-regulated
FAM221A	GSE31905	Up-regulated
XKRX	GSE31905	Up-regulated
POT1	GSE31905	Up-regulated
MANEAL	GSE31905	Up-regulated
ALS2	GSE31905	Up-regulated
LOC400446	GSE31905	Up-regulated
ENPP5	GSE31905	Up-regulated
ACVR2B	GSE31905	Up-regulated
URB1	GSE31905	Up-regulated
POC1B	GSE31905	Up-regulated
LOC400684	GSE31905	Up-regulated
LOC389831	GSE31905	Up-regulated
LIPG	GSE31905	Up-regulated
LCE3A	GSE31905	Up-regulated
CTAGE5	GSE31905	Up-regulated
NOB1	GSE31905	Up-regulated
NUFIP1	GSE31905	Up-regulated
PIBF1	GSE31905	Up-regulated
TFAP2A	GSE31905	Up-regulated
KCNQ1OT1	GSE31905	Up-regulated
KLHL23	GSE31905	Up-regulated
ABHD2	GSE31905	Up-regulated
TESMIN	GSE31905	Up-regulated
MBIP	GSE31905	Up-regulated
HSF4	GSE31905	Up-regulated
GID4	GSE31905	Up-regulated
BMT2	GSE31905	Up-regulated
OVGP1	GSE31905	Up-regulated
FCHO1	GSE31905	Up-regulated
AGT	GSE31905	Up-regulated
ANKRD13B	GSE31905	Up-regulated
TMEFF2	GSE31905	Up-regulated
CFAP69	GSE31905	Up-regulated
SEMA4F	GSE31905	Up-regulated
TRPM2	GSE31905	Up-regulated
IFT140	GSE31905	Up-regulated
FERMT1	GSE31905	Up-regulated
POLR1E	GSE31905	Up-regulated
TMEM107	GSE31905	Up-regulated
RSL1D1	GSE31905	Up-regulated
CBWD5	GSE31905	Up-regulated
VPS13C	GSE31905	Up-regulated
TNFSF9	GSE31905	Up-regulated
AMOT	GSE31905	Up-regulated
DDX31	GSE31905	Up-regulated
CMTM8	GSE31905	Up-regulated
HFE	GSE31905	Up-regulated
NQO1	GSE31905	Up-regulated
YIPF5	GSE31905	Up-regulated
DHRS4-AS1	GSE31905	Up-regulated
WDR35	GSE31905	Up-regulated
BUB3	GSE31905	Up-regulated
ZNF764	GSE31905	Up-regulated
AMIGO2	GSE31905	Up-regulated
KBTBD6	GSE31905	Up-regulated
C12orf76	GSE31905	Up-regulated
MTHFD1L	GSE31905	Up-regulated
SMOX	GSE31905	Up-regulated
ZNF709	GSE31905	Up-regulated
CALCR	GSE31905	Up-regulated
ATAD2	GSE31905	Up-regulated
GOLIM4	GSE31905	Up-regulated
ZFP90	GSE31905	Up-regulated
ZNF280C	GSE31905	Up-regulated
NFXL1	GSE31905	Up-regulated
EPB41L4A-AS1	GSE31905	Up-regulated
UCN	GSE31905	Up-regulated
UBQLN1	GSE31905	Up-regulated
TTC26	GSE31905	Up-regulated
NAA30	GSE31905	Up-regulated
ZC3H6	GSE31905	Up-regulated
HILPDA	GSE31905	Up-regulated
FNBP1L	GSE31905	Up-regulated
IMPACT	GSE31905	Up-regulated
TIGD2	GSE31905	Up-regulated
MATN1-AS1	GSE31905	Up-regulated
NDE1	GSE31905	Up-regulated
UNC5CL	GSE31905	Up-regulated
KIAA1841	GSE31905	Up-regulated
SYTL5	GSE31905	Up-regulated
SENP6	GSE31905	Up-regulated
WDR31	GSE31905	Up-regulated
TXNRD3	GSE31905	Up-regulated
ASUN	GSE31905	Up-regulated
TMEM165	GSE31905	Up-regulated
ZBTB41	GSE31905	Up-regulated
RPL36A	GSE31905	Up-regulated
OSBP2	GSE31905	Up-regulated
NUDT4	GSE31905	Up-regulated
TMEM241	GSE31905	Up-regulated
SSX2IP	GSE31905	Up-regulated
PCNX4	GSE31905	Up-regulated
HENMT1	GSE31905	Up-regulated
RHOBTB3	GSE31905	Up-regulated
PERP	GSE31905	Up-regulated
HID1	GSE31905	Up-regulated
DPY19L1	GSE31905	Up-regulated
DEPDC4	GSE31905	Up-regulated
LOC105375800	GSE31905	Up-regulated
SDK1	GSE31905	Up-regulated
CCND1	GSE31905	Up-regulated
BCKDHB	GSE31905	Up-regulated
KIF16B	GSE31905	Up-regulated
ZNRF3	GSE31905	Up-regulated
SRD5A3	GSE31905	Up-regulated
FLRT3	GSE31905	Up-regulated
GUSBP10	GSE31905	Up-regulated
PRKAG2	GSE31905	Up-regulated
ECM1	GSE31905	Up-regulated
KCTD15	GSE31905	Up-regulated
WDR3	GSE31905	Up-regulated
SOX4	GSE31905	Up-regulated
TSPAN9	GSE31905	Up-regulated
KIAA1143	GSE31905	Up-regulated
ARMCX3	GSE31905	Up-regulated
CAMLG	GSE31905	Up-regulated
CEP68	GSE31905	Up-regulated
FXYD5	GSE31905	Up-regulated
THNSL1	GSE31905	Up-regulated
CFAP157	GSE31905	Up-regulated
ZNF19	GSE31905	Up-regulated
NOL3	GSE31905	Up-regulated
E2F5	GSE31905	Up-regulated
KCNN4	GSE31905	Up-regulated
TTC3	GSE31905	Up-regulated
IER5L	GSE31905	Up-regulated
ARAP2	GSE31905	Up-regulated
TBC1D32	GSE31905	Up-regulated
MMS22L	GSE31905	Up-regulated
FAM187A	GSE31905	Up-regulated
FBXO41	GSE31905	Up-regulated
CRYGN	GSE31905	Up-regulated
NEDD1	GSE31905	Up-regulated
IMMP2L	GSE31905	Up-regulated
TCAF1	GSE31905	Up-regulated
TBC1D8B	GSE31905	Up-regulated
DCK	GSE31905	Up-regulated
SLC7A8	GSE31905	Up-regulated
UBR5-AS1	GSE31905	Up-regulated
ZXDA	GSE31905	Up-regulated
NAA15	GSE31905	Up-regulated
TAF1D	GSE31905	Up-regulated
CHRND	GSE31905	Up-regulated
PUS7	GSE31905	Up-regulated
TIMP4	GSE31905	Up-regulated
TMA16	GSE31905	Up-regulated
REEP6	GSE31905	Up-regulated
CCDC149	GSE31905	Up-regulated
IRX1	GSE31905	Up-regulated
TBC1D19	GSE31905	Up-regulated
FZD6	GSE31905	Up-regulated
SVIP	GSE31905	Up-regulated
FAM210B	GSE31905	Up-regulated
SCAMP1	GSE31905	Up-regulated
LOC100133920	GSE31905	Up-regulated
GAS8	GSE31905	Up-regulated
PSPH	GSE31905	Up-regulated
LRRC75A-AS1	GSE31905	Up-regulated
PPP2R5C	GSE31905	Up-regulated
PRDM12	GSE31905	Up-regulated
TMPO	GSE31905	Up-regulated
SCD	GSE31905	Up-regulated
ASCC3	GSE31905	Up-regulated
GPAM	GSE31905	Up-regulated
CAMKK1	GSE31905	Up-regulated
UBE3D	GSE31905	Up-regulated
C11orf65	GSE31905	Up-regulated
METTL9	GSE31905	Up-regulated
DNAJC3-AS1	GSE31905	Up-regulated
EBLN3P	GSE31905	Up-regulated
LOC257396	GSE31905	Up-regulated
ZNF572	GSE31905	Up-regulated
LOC101928433	GSE31905	Up-regulated
PKDCC	GSE31905	Up-regulated
SPICE1	GSE31905	Up-regulated
LOC101927550	GSE31905	Up-regulated
CDCA7	GSE31905	Up-regulated
RAB27B	GSE31905	Up-regulated
LOC100506098	GSE31905	Up-regulated
ITGA6	GSE31905	Up-regulated
ANKS6	GSE31905	Up-regulated
PDCD2	GSE31905	Up-regulated
LRP5L	GSE31905	Up-regulated
SWAP70	GSE31905	Up-regulated
LINC00174	GSE31905	Up-regulated
PYCR1	GSE31905	Up-regulated
LSM11	GSE31905	Up-regulated
KLC1	GSE31905	Up-regulated
ZNF185	GSE31905	Up-regulated
TAF1A	GSE31905	Up-regulated
HSP90AB1	GSE31905	Up-regulated
C17orf100	GSE31905	Up-regulated
ZBTB20	GSE31905	Up-regulated
C10orf2	GSE31905	Up-regulated
GNPNAT1	GSE31905	Up-regulated
PMEPA1	GSE31905	Up-regulated
FUT8	GSE31905	Up-regulated
MYOF	GSE31905	Up-regulated
XPNPEP3	GSE31905	Up-regulated
LRRC58	GSE31905	Up-regulated
RAPGEF6	GSE31905	Up-regulated
TNFRSF10B	GSE31905	Up-regulated
GIMAP2	GSE31905	Up-regulated
CEBPZOS	GSE31905	Up-regulated
TBC1D3B	GSE31905	Up-regulated
IMPDH2	GSE31905	Up-regulated
RPL23AP32	GSE31905	Up-regulated
KIF27	GSE31905	Up-regulated
UBAC2-AS1	GSE31905	Up-regulated
BBC3	GSE31905	Up-regulated
DKFZP564C152	GSE31905	Up-regulated
EPHA4	GSE31905	Up-regulated
SFR1	GSE31905	Up-regulated
FBXO22	GSE31905	Up-regulated
MARCKSL1	GSE31905	Up-regulated
RARG	GSE31905	Up-regulated
PLS3	GSE31905	Up-regulated
THAP6	GSE31905	Up-regulated
PODXL	GSE31905	Up-regulated
PALB2	GSE31905	Up-regulated
ATXN3	GSE31905	Up-regulated
DUSP18	GSE31905	Up-regulated
ANXA2	GSE31905	Up-regulated
HOMEZ	GSE31905	Up-regulated
PATZ1	GSE31905	Up-regulated
NAB1	GSE31905	Up-regulated
CACNA1D	GSE31905	Up-regulated
C11orf57	GSE31905	Up-regulated
CSNK1A1L	GSE31905	Up-regulated
CD200	GSE31905	Up-regulated
GSTO2	GSE31905	Up-regulated
LZTFL1	GSE31905	Up-regulated
PPID	GSE31905	Up-regulated
CCT5	GSE31905	Up-regulated
HBS1L	GSE31905	Up-regulated
ZCCHC7	GSE31905	Up-regulated
CNTD2	GSE31905	Up-regulated
SPEF2	GSE31905	Up-regulated
SHROOM4	GSE31905	Up-regulated
SNX16	GSE31905	Up-regulated
SPDYE3	GSE31905	Up-regulated
RAB3D	GSE31905	Up-regulated
LOC101927204	GSE31905	Up-regulated
C22orf15	GSE31905	Up-regulated
ZNF510	GSE31905	Up-regulated
UBE2H	GSE31905	Up-regulated
LINC00467	GSE31905	Up-regulated
LACTB2	GSE31905	Up-regulated
TRIM50	GSE31905	Up-regulated
C19orf48	GSE31905	Up-regulated
NOLC1	GSE31905	Up-regulated
TOB2	GSE31905	Up-regulated
ZNF184	GSE31905	Up-regulated
TRIM59	GSE31905	Up-regulated
AEBP2	GSE31905	Up-regulated
HACD3	GSE31905	Up-regulated
MYO6	GSE31905	Up-regulated
RSL24D1	GSE31905	Up-regulated
NPM3	GSE31905	Up-regulated
ZBTB9	GSE31905	Up-regulated
DPY19L4	GSE31905	Up-regulated
BOD1	GSE31905	Up-regulated
ZKSCAN1	GSE31905	Up-regulated
SKIL	GSE31905	Up-regulated
SEMA3C	GSE31905	Up-regulated
S100A11	GSE31905	Up-regulated
C1orf56	GSE31905	Up-regulated
GNL3	GSE31905	Up-regulated
REEP3	GSE31905	Up-regulated
MCPH1	GSE31905	Up-regulated
ZNF107	GSE31905	Up-regulated
WNK4	GSE31905	Up-regulated
LOC389906	GSE31905	Up-regulated
FZD9	GSE31905	Up-regulated
TRMT44	GSE31905	Up-regulated
SLC22A15	GSE31905	Up-regulated
NDUFC2	GSE31905	Up-regulated
STK38L	GSE31905	Up-regulated
TSPAN12	GSE31905	Up-regulated
CD46	GSE31905	Up-regulated
CTAGE1	GSE31905	Up-regulated
MTURN	GSE31905	Up-regulated
SPATA12	GSE31905	Up-regulated
AGAP3	GSE31905	Up-regulated
FAM186B	GSE31905	Up-regulated
SLC25A29	GSE31905	Up-regulated
P4HA2	GSE31905	Up-regulated
AOC2	GSE31905	Up-regulated
CUL4B	GSE31905	Up-regulated
TMEM42	GSE31905	Up-regulated
NME9	GSE31905	Up-regulated
ECT2	GSE31905	Up-regulated
C10orf35	GSE31905	Up-regulated
C1orf109	GSE31905	Up-regulated
PPA1	GSE31905	Up-regulated
SERBP1	GSE31905	Up-regulated
SMARCC1	GSE31905	Up-regulated
ZNF792	GSE31905	Up-regulated
STK3	GSE31905	Up-regulated
GABPB1-AS1	GSE31905	Up-regulated
ADAMTSL5	GSE31905	Up-regulated
MIF-AS1	GSE31905	Up-regulated
PIGP	GSE31905	Up-regulated
RPL13	GSE31905	Up-regulated
RTP4	GSE31905	Up-regulated
ZBTB33	GSE31905	Up-regulated
UBFD1	GSE31905	Up-regulated
BIK	GSE31905	Up-regulated
EBPL	GSE31905	Up-regulated
RPL39	GSE31905	Up-regulated
MSL3P1	GSE31905	Up-regulated
TNKS	GSE31905	Up-regulated
TOP1MT	GSE31905	Up-regulated
NAIF1	GSE31905	Up-regulated
ZNF492	GSE31905	Up-regulated
KIAA1147	GSE31905	Up-regulated
LMBR1	GSE31905	Up-regulated
TCAIM	GSE31905	Up-regulated
CAMSAP2	GSE31905	Up-regulated
SLC44A3	GSE31905	Up-regulated
RP9P	GSE31905	Up-regulated
KDM5B	GSE31905	Up-regulated
ARID3A	GSE31905	Up-regulated
TBL1XR1	GSE31905	Up-regulated
AEN	GSE31905	Up-regulated
LPCAT2	GSE31905	Up-regulated
PPFIBP1	GSE31905	Up-regulated
ZCCHC11	GSE31905	Up-regulated
TM9SF3	GSE31905	Up-regulated
WDR43	GSE31905	Up-regulated
ZNF30	GSE31905	Up-regulated
ST6GALNAC2	GSE31905	Up-regulated
IRF2BP2	GSE31905	Up-regulated
GTF3A	GSE31905	Up-regulated
AMN1	GSE31905	Up-regulated
LOC100131581	GSE31905	Up-regulated
PRR7	GSE31905	Up-regulated
SBNO1	GSE31905	Up-regulated
RPS3A	GSE31905	Up-regulated
IFT22	GSE31905	Up-regulated
PITX1	GSE31905	Up-regulated
ZNF189	GSE31905	Up-regulated
RFX3	GSE31905	Up-regulated
INPP4B	GSE31905	Up-regulated
PPP1R9A	GSE31905	Up-regulated
RPS9	GSE31905	Up-regulated
C2orf49	GSE31905	Up-regulated
LOC157860	GSE31905	Up-regulated
HNRNPA1	GSE31905	Up-regulated
PNPO	GSE31905	Up-regulated
SMURF1	GSE31905	Up-regulated
STRN	GSE31905	Up-regulated
CBFB	GSE31905	Up-regulated
PIGL	GSE31905	Up-regulated
PBX4	GSE31905	Up-regulated
ZNF616	GSE31905	Up-regulated
LOC100507599	GSE31905	Up-regulated
SNHG16	GSE31905	Up-regulated
CANX	GSE31905	Up-regulated
UTP20	GSE31905	Up-regulated
TOB1	GSE31905	Up-regulated
NIPA1	GSE31905	Up-regulated
ARL6	GSE31905	Up-regulated
BET1	GSE31905	Up-regulated
CDK12	GSE31905	Up-regulated
ZNF224	GSE31905	Up-regulated
DPY19L3	GSE31905	Up-regulated
KRIT1	GSE31905	Up-regulated
PML	GSE31905	Up-regulated
GCC2	GSE31905	Up-regulated
ALDH3B1	GSE31905	Up-regulated
STYX	GSE31905	Up-regulated
TIMM9	GSE31905	Up-regulated
SPATA7	GSE31905	Up-regulated
ZNF200	GSE31905	Up-regulated
ANO6	GSE31905	Up-regulated
NUP62CL	GSE31905	Up-regulated
VAPA	GSE31905	Up-regulated
TMEM123	GSE31905	Up-regulated
SMAD5	GSE31905	Up-regulated
REPS2	GSE31905	Up-regulated
EIF3E	GSE31905	Up-regulated
AUTS2	GSE31905	Up-regulated
TOMM20	GSE31905	Up-regulated
MECOM	GSE31905	Up-regulated
PKP4	GSE31905	Up-regulated
PPP1R13L	GSE31905	Up-regulated
ARMC10	GSE31905	Up-regulated
SF3B3	GSE31905	Up-regulated
C8orf44	GSE31905	Up-regulated
PTPN3	GSE31905	Up-regulated
SYBU	GSE31905	Up-regulated
CDC42EP1	GSE31905	Up-regulated
MGAT5	GSE31905	Up-regulated
C12orf29	GSE31905	Up-regulated
ANKRD22	GSE31905	Up-regulated
SMG1P1	GSE31905	Up-regulated
PLIN5	GSE31905	Up-regulated
PEX7	GSE31905	Up-regulated
PLD2	GSE31905	Up-regulated
GIGYF1	GSE31905	Up-regulated
BAZ2B	GSE31905	Up-regulated
MID1IP1	GSE31905	Up-regulated
HS3ST1	GSE31905	Up-regulated
DEK	GSE31905	Up-regulated
NDC1	GSE31905	Up-regulated
INHA	GSE31905	Up-regulated
FAM83B	GSE31905	Up-regulated
BCOR	GSE31905	Up-regulated
ZNF74	GSE31905	Up-regulated
PSTK	GSE31905	Up-regulated
PIF1	GSE31905	Up-regulated
NIT2	GSE31905	Up-regulated
PHIP	GSE31905	Up-regulated
TMEM263	GSE31905	Up-regulated
APTR	GSE31905	Up-regulated
SNHG8	GSE31905	Up-regulated
FANCL	GSE31905	Up-regulated
WBP4	GSE31905	Up-regulated
ZNF808	GSE31905	Up-regulated
RPUSD4	GSE31905	Up-regulated
TMEM237	GSE31905	Up-regulated
TMEM243	GSE31905	Up-regulated
NR2C1	GSE31905	Up-regulated
TMEM231	GSE31905	Up-regulated
ATP2C1	GSE31905	Up-regulated
ZNF396	GSE31905	Up-regulated
CCDC30	GSE31905	Up-regulated
PEX12	GSE31905	Up-regulated
TMEM18	GSE31905	Up-regulated
TNRC18	GSE31905	Up-regulated
ZNF84	GSE31905	Up-regulated
TMEM64	GSE31905	Up-regulated
MAP4K3	GSE31905	Up-regulated
ARRDC3	GSE31905	Up-regulated
CYP2U1	GSE31905	Up-regulated
NELFA	GSE31905	Up-regulated
ESCO1	GSE31905	Up-regulated
RANBP2	GSE31905	Up-regulated
EIF4A2	GSE31905	Up-regulated
CDK6	GSE31905	Up-regulated
TMEM17	GSE31905	Up-regulated
ZNF721	GSE31905	Up-regulated
TMEM106B	GSE31905	Up-regulated
SLC25A27	GSE31905	Up-regulated
KLC3	GSE31905	Up-regulated
TGDS	GSE31905	Up-regulated
BBS9	GSE31905	Up-regulated
CADPS2	GSE31905	Up-regulated
PCMTD2	GSE31905	Up-regulated
PLCH1	GSE31905	Up-regulated
MNX1-AS1	GSE31905	Up-regulated
IKZF2	GSE31905	Up-regulated
RP1L1	GSE31905	Up-regulated
UBR3	GSE31905	Up-regulated
STIM2	GSE31905	Up-regulated
NFYB	GSE31905	Up-regulated
PAXBP1	GSE31905	Up-regulated
GNPDA2	GSE31905	Up-regulated
POC5	GSE31905	Up-regulated
C7orf73	GSE31905	Up-regulated
ELF1	GSE31905	Up-regulated
YLPM1	GSE31905	Up-regulated
TARBP1	GSE31905	Up-regulated
C22orf29	GSE31905	Up-regulated
SIRT5	GSE31905	Up-regulated
RGS12	GSE31905	Up-regulated
FAM47E	GSE31905	Up-regulated
LNX1	GSE31905	Up-regulated
ERCC4	GSE31905	Up-regulated
SHPRH	GSE31905	Up-regulated
SGMS1	GSE31905	Up-regulated
CALU	GSE31905	Up-regulated
CRKL	GSE31905	Up-regulated
ZNF740	GSE31905	Up-regulated
FHIT	GSE31905	Up-regulated
PAICS	GSE31905	Up-regulated
LANCL1	GSE31905	Up-regulated
TMEM63A	GSE31905	Up-regulated
TP53	GSE31905	Up-regulated
HAUS6	GSE31905	Up-regulated
POLK	GSE31905	Up-regulated
OCIAD2	GSE31905	Up-regulated
EIF1AX	GSE31905	Up-regulated
TMTC4	GSE31905	Up-regulated
KIAA0586	GSE31905	Up-regulated
FAM220A	GSE31905	Up-regulated
CRY1	GSE31905	Up-regulated
C1orf53	GSE31905	Up-regulated
RBM12B	GSE31905	Up-regulated
CKAP2	GSE31905	Up-regulated
COMMD6	GSE31905	Up-regulated
SLC43A2	GSE31905	Up-regulated
ZMAT3	GSE31905	Up-regulated
EXOSC7	GSE31905	Up-regulated
CDK13	GSE31905	Up-regulated
PFDN4	GSE31905	Up-regulated
UBE2D1	GSE31905	Up-regulated
HEATR1	GSE31905	Up-regulated
OSBPL8	GSE31905	Up-regulated
INTS7	GSE31905	Up-regulated
CCDC18-AS1	GSE31905	Up-regulated
CDK19	GSE31905	Up-regulated
DPH5	GSE31905	Up-regulated
ZDHHC9	GSE31905	Up-regulated
ZNF28	GSE31905	Up-regulated
EIF3A	GSE31905	Up-regulated
TYW5	GSE31905	Up-regulated
BBS5	GSE31905	Up-regulated
MDM2	GSE31905	Up-regulated
KLK5	GSE31905	Up-regulated
DYRK4	GSE31905	Up-regulated
LRRC49	GSE31905	Up-regulated
FAM135A	GSE31905	Up-regulated
ETS2	GSE31905	Up-regulated
ZNF786	GSE31905	Up-regulated
MIA3	GSE31905	Up-regulated
PPAT	GSE31905	Up-regulated
BEND7	GSE31905	Up-regulated
OR7E5P	GSE31905	Up-regulated
IARS	GSE31905	Up-regulated
SLAIN2	GSE31905	Up-regulated
TBC1D16	GSE31905	Up-regulated
IQCH-AS1	GSE31905	Up-regulated
ZNF462	GSE31905	Up-regulated
NHLRC3	GSE31905	Up-regulated
TTC3P1	GSE31905	Up-regulated
MSI2	GSE31905	Up-regulated
DUSP14	GSE31905	Up-regulated
TMCO6	GSE31905	Up-regulated
RCBTB1	GSE31905	Up-regulated
SPIN3	GSE31905	Up-regulated
ZNF138	GSE31905	Up-regulated
ZNF112	GSE31905	Up-regulated
ANKH	GSE31905	Up-regulated
SLC39A6	GSE31905	Up-regulated
TMED2	GSE31905	Up-regulated
SEC63	GSE31905	Up-regulated
NHLRC2	GSE31905	Up-regulated
GEMIN4	GSE31905	Up-regulated
GART	GSE31905	Up-regulated
PLBD1	GSE31905	Up-regulated
PTRH1	GSE31905	Up-regulated
ARHGAP26	GSE31905	Up-regulated
ZBTB25	GSE31905	Up-regulated
TGS1	GSE31905	Up-regulated
PRMT3	GSE31905	Up-regulated
ZNF562	GSE31905	Up-regulated
NT5DC1	GSE31905	Up-regulated
IER5	GSE31905	Up-regulated
RPL15	GSE31905	Up-regulated
SMIM13	GSE31905	Up-regulated
KIF9-AS1	GSE31905	Up-regulated
GCOM1	GSE31905	Up-regulated
POLR3C	GSE31905	Up-regulated
OXR1	GSE31905	Up-regulated
SRP9	GSE31905	Up-regulated
XPOT	GSE31905	Up-regulated
SRPK2	GSE31905	Up-regulated
ACP6	GSE31905	Up-regulated
CTAGE10P	GSE31905	Up-regulated
OVOL2	GSE31905	Up-regulated
TAPT1-AS1	GSE31905	Up-regulated
ZNF507	GSE31905	Up-regulated
ATG5	GSE31905	Up-regulated
TTC27	GSE31905	Up-regulated
CSNK2A2	GSE31905	Up-regulated
WDR36	GSE31905	Up-regulated
DUSP10	GSE31905	Up-regulated
RORC	GSE31905	Up-regulated
DTWD1	GSE31905	Up-regulated
PHF20	GSE31905	Up-regulated
PUS7L	GSE31905	Up-regulated
MPG	GSE31905	Up-regulated
RNMT	GSE31905	Up-regulated
AGAP2-AS1	GSE31905	Up-regulated
DDX21	GSE31905	Up-regulated
UBE2Q2	GSE31905	Up-regulated
TMEM67	GSE31905	Up-regulated
BBS12	GSE31905	Up-regulated
MRPL30	GSE31905	Up-regulated
OPHN1	GSE31905	Up-regulated
DLG5	GSE31905	Up-regulated
HPRT1	GSE31905	Up-regulated
CAPG	GSE31905	Up-regulated
LYRM4	GSE31905	Up-regulated
TRIP6	GSE31905	Up-regulated
MYRF	GSE31905	Up-regulated
TMEM8B	GSE31905	Up-regulated
CD82	GSE31905	Up-regulated
HNRNPU	GSE31905	Up-regulated
CBLL1	GSE31905	Up-regulated
C15orf61	GSE31905	Up-regulated
GTF2F2	GSE31905	Up-regulated
THOC3	GSE31905	Up-regulated
ZNF250	GSE31905	Up-regulated
FKTN	GSE31905	Up-regulated
SLC29A3	GSE31905	Up-regulated
ZNF284	GSE31905	Up-regulated
POF1B	GSE31905	Up-regulated
ZDHHC1	GSE31905	Up-regulated
ZNF160	GSE31905	Up-regulated
BMS1P6	GSE31905	Up-regulated
IQCB1	GSE31905	Up-regulated
CYP27B1	GSE31905	Up-regulated
API5	GSE31905	Up-regulated
LINC01420	GSE31905	Up-regulated
CNOT7	GSE31905	Up-regulated
MTHFSD	GSE31905	Up-regulated
PIGK	GSE31905	Up-regulated
GLUL	GSE31905	Up-regulated
SND1	GSE31905	Up-regulated
RNF41	GSE31905	Up-regulated
HNRNPCL1	GSE31905	Up-regulated
LRRC23	GSE31905	Up-regulated
ZNF140	GSE31905	Up-regulated
ASPH	GSE31905	Up-regulated
TWISTNB	GSE31905	Up-regulated
PDCD6IP	GSE31905	Up-regulated
TRIQK	GSE31905	Up-regulated
SH3PXD2A	GSE31905	Up-regulated
TMEM39A	GSE31905	Up-regulated
SLC41A3	GSE31905	Up-regulated
EIF4B	GSE31905	Up-regulated
ZNF473	GSE31905	Up-regulated
SLC38A5	GSE31905	Up-regulated
RPAP3	GSE31905	Up-regulated
CD3EAP	GSE31905	Up-regulated
AZIN1	GSE31905	Up-regulated
STAMBPL1	GSE31905	Up-regulated
CNN2	GSE31905	Up-regulated
DNAJC10	GSE31905	Up-regulated
SPIRE1	GSE31905	Up-regulated
TRIM32	GSE31905	Up-regulated
ATP11A	GSE31905	Up-regulated
PTPN12	GSE31905	Up-regulated
RPP40	GSE31905	Up-regulated
ATF6	GSE31905	Up-regulated
ZNF765	GSE31905	Up-regulated
ZMYM2	GSE31905	Up-regulated
LOC728739	GSE31905	Up-regulated
DNAJB6	GSE31905	Up-regulated
ARL8A	GSE31905	Up-regulated
ALCAM	GSE31905	Up-regulated
IFT172	GSE31905	Up-regulated
RPL9	GSE31905	Up-regulated
BBS10	GSE31905	Up-regulated
USP6NL	GSE31905	Up-regulated
TUBE1	GSE31905	Up-regulated
MRE11A	GSE31905	Up-regulated
CELSR2	GSE31905	Up-regulated
THAP10	GSE31905	Up-regulated
ZNF581	GSE31905	Up-regulated
EPHA1	GSE31905	Up-regulated
PPIL1	GSE31905	Up-regulated
CAMSAP1	GSE31905	Up-regulated
CLCN3	GSE31905	Up-regulated
GPALPP1	GSE31905	Up-regulated
TATDN1	GSE31905	Up-regulated
SYDE2	GSE31905	Up-regulated
HPS4	GSE31905	Up-regulated
ARL6IP6	GSE31905	Up-regulated
SUCO	GSE31905	Up-regulated
ZNF717	GSE31905	Up-regulated
BTC	GSE31905	Up-regulated
KBTBD7	GSE31905	Up-regulated
HSCB	GSE31905	Up-regulated
EFCAB7	GSE31905	Up-regulated
NUDT21	GSE31905	Up-regulated
XPO4	GSE31905	Up-regulated
DIDO1	GSE31905	Up-regulated
UBE2O	GSE31905	Up-regulated
ICE2	GSE31905	Up-regulated
USP37	GSE31905	Up-regulated
CHD7	GSE31905	Up-regulated
MED17	GSE31905	Up-regulated
ARSK	GSE31905	Up-regulated
ZNF761	GSE31905	Up-regulated
C20orf197	GSE31905	Up-regulated
RANBP17	GSE31905	Up-regulated
ZNF783	GSE31905	Up-regulated
SUMO2	GSE31905	Up-regulated
LINC00691	GSE31905	Up-regulated
C15orf41	GSE31905	Up-regulated
CLEC2D	GSE31905	Up-regulated
PLEKHJ1	GSE31905	Down-regulated
PPP1R16B	GSE31905	Down-regulated
WWOX	GSE31905	Down-regulated
SDHD	GSE31905	Down-regulated
TSPAN1	GSE31905	Down-regulated
PSG9	GSE31905	Down-regulated
NOS1	GSE31905	Down-regulated
IFNB1	GSE31905	Down-regulated
ADGRA2	GSE31905	Down-regulated
SNTA1	GSE31905	Down-regulated
CRABP1	GSE31905	Down-regulated
PLA2G4F	GSE31905	Down-regulated
UGP2	GSE31905	Down-regulated
EZR	GSE31905	Down-regulated
DDA1	GSE31905	Down-regulated
LILRP2	GSE31905	Down-regulated
VIL1	GSE31905	Down-regulated
ANKRD13A	GSE31905	Down-regulated
ZCCHC14	GSE31905	Down-regulated
FFAR2	GSE31905	Down-regulated
RHOC	GSE31905	Down-regulated
EXOC3L2	GSE31905	Down-regulated
HIST1H2BM	GSE31905	Down-regulated
CORO6	GSE31905	Down-regulated
UQCR10	GSE31905	Down-regulated
TMEM164	GSE31905	Down-regulated
NR3C2	GSE31905	Down-regulated
MSRB1	GSE31905	Down-regulated
MAP2K6	GSE31905	Down-regulated
PDGFRA	GSE31905	Down-regulated
PCSK6	GSE31905	Down-regulated
COPZ2	GSE31905	Down-regulated
BICDL2	GSE31905	Down-regulated
EXT1	GSE31905	Down-regulated
TBC1D20	GSE31905	Down-regulated
ARHGEF17	GSE31905	Down-regulated
FENDRR	GSE31905	Down-regulated
NEXN-AS1	GSE31905	Down-regulated
OTUB1	GSE31905	Down-regulated
SLC22A23	GSE31905	Down-regulated
PRSS3	GSE31905	Down-regulated
LOC284570	GSE31905	Down-regulated
CNNM4	GSE31905	Down-regulated
IL2	GSE31905	Down-regulated
ZNF101	GSE31905	Down-regulated
DSE	GSE31905	Down-regulated
AFG3L1P	GSE31905	Down-regulated
LINC00675	GSE31905	Down-regulated
MFNG	GSE31905	Down-regulated
ZFAND2B	GSE31905	Down-regulated
IL6ST	GSE31905	Down-regulated
APC2	GSE31905	Down-regulated
STIM1	GSE31905	Down-regulated
TBC1D10B	GSE31905	Down-regulated
PINK1	GSE31905	Down-regulated
HIST1H2BC	GSE31905	Down-regulated
GOT1	GSE31905	Down-regulated
SPHK2	GSE31905	Down-regulated
PCDHGB2	GSE31905	Down-regulated
KRT8P41	GSE31905	Down-regulated
COX4I1	GSE31905	Down-regulated
ATP6V0D1	GSE31905	Down-regulated
HGS	GSE31905	Down-regulated
MAPT-AS1	GSE31905	Down-regulated
BCL2L11	GSE31905	Down-regulated
SH3BP1	GSE31905	Down-regulated
ZSWIM6	GSE31905	Down-regulated
CACNB3	GSE31905	Down-regulated
DHDDS	GSE31905	Down-regulated
LCE1A	GSE31905	Down-regulated
FBLIM1	GSE31905	Down-regulated
ULK2	GSE31905	Down-regulated
GJA3	GSE31905	Down-regulated
GFRA3	GSE31905	Down-regulated
F11-AS1	GSE31905	Down-regulated
AGPAT2	GSE31905	Down-regulated
GSDMD	GSE31905	Down-regulated
DNAH1	GSE31905	Down-regulated
PRKACA	GSE31905	Down-regulated
ZNF208	GSE31905	Down-regulated
PNPLA7	GSE31905	Down-regulated
NRG1	GSE31905	Down-regulated
C3orf18	GSE31905	Down-regulated
AGFG2	GSE31905	Down-regulated
GPRC5C	GSE31905	Down-regulated
TMEM45B	GSE31905	Down-regulated
CCND3	GSE31905	Down-regulated
SYNE1	GSE31905	Down-regulated
ATG4A	GSE31905	Down-regulated
KIR2DL2	GSE31905	Down-regulated
APBB1	GSE31905	Down-regulated
VPS9D1	GSE31905	Down-regulated
SCHIP1	GSE31905	Down-regulated
LOC400043	GSE31905	Down-regulated
RAB17	GSE31905	Down-regulated
TMEM99	GSE31905	Down-regulated
TOMM40L	GSE31905	Down-regulated
RELL1	GSE31905	Down-regulated
EFHD1	GSE31905	Down-regulated
IQUB	GSE31905	Down-regulated
BEGAIN	GSE31905	Down-regulated
EHD1	GSE31905	Down-regulated
DEFB106B	GSE31905	Down-regulated
ATG16L2	GSE31905	Down-regulated
C1orf61	GSE31905	Down-regulated
NAPSA	GSE31905	Down-regulated
ETFDH	GSE31905	Down-regulated
LOC143286	GSE31905	Down-regulated
FAM101B	GSE31905	Down-regulated
BIRC8	GSE31905	Down-regulated
TEKT5	GSE31905	Down-regulated
GPR15	GSE31905	Down-regulated
SRF	GSE31905	Down-regulated
SPECC1L	GSE31905	Down-regulated
LRRTM4	GSE31905	Down-regulated
SEMA6B	GSE31905	Down-regulated
TTC22	GSE31905	Down-regulated
MGAT4B	GSE31905	Down-regulated
ZER1	GSE31905	Down-regulated
SDHAP1	GSE31905	Down-regulated
RXFP1	GSE31905	Down-regulated
MAP1LC3C	GSE31905	Down-regulated
PRAM1	GSE31905	Down-regulated
CNNM1	GSE31905	Down-regulated
IFFO1	GSE31905	Down-regulated
FAM171B	GSE31905	Down-regulated
AGPAT4	GSE31905	Down-regulated
PLEKHH2	GSE31905	Down-regulated
CD93	GSE31905	Down-regulated
BHLHE22	GSE31905	Down-regulated
MYCT1	GSE31905	Down-regulated
NDRG2	GSE31905	Down-regulated
LGALS4	GSE31905	Down-regulated
CRYGD	GSE31905	Down-regulated
RHOG	GSE31905	Down-regulated
ICAM3	GSE31905	Down-regulated
FTH1	GSE31905	Down-regulated
CDC42SE2	GSE31905	Down-regulated
GRPR	GSE31905	Down-regulated
CRHR2	GSE31905	Down-regulated
CD3E	GSE31905	Down-regulated
TNS2	GSE31905	Down-regulated
FGD4	GSE31905	Down-regulated
VWA5A	GSE31905	Down-regulated
FAM65A	GSE31905	Down-regulated
FGD5	GSE31905	Down-regulated
SHANK2	GSE31905	Down-regulated
TBC1D2B	GSE31905	Down-regulated
SPSB1	GSE31905	Down-regulated
HTR1A	GSE31905	Down-regulated
LOC100287869	GSE31905	Down-regulated
MOG	GSE31905	Down-regulated
CPTP	GSE31905	Down-regulated
ADCY9	GSE31905	Down-regulated
C10orf67	GSE31905	Down-regulated
CACFD1	GSE31905	Down-regulated
C2CD4C	GSE31905	Down-regulated
NAXD	GSE31905	Down-regulated
PRO2949	GSE31905	Down-regulated
FAM41C	GSE31905	Down-regulated
NLGN4Y	GSE31905	Down-regulated
GIMAP8	GSE31905	Down-regulated
DLC1	GSE31905	Down-regulated
TSHZ2	GSE31905	Down-regulated
MPND	GSE31905	Down-regulated
SLC6A8	GSE31905	Down-regulated
FOXF2	GSE31905	Down-regulated
LOC100507494	GSE31905	Down-regulated
HOGA1	GSE31905	Down-regulated
AP3S2	GSE31905	Down-regulated
FERMT1	GSE31905	Down-regulated
EGFLAM	GSE31905	Down-regulated
HLA-DMA	GSE31905	Down-regulated
NEK3	GSE31905	Down-regulated
GPR37L1	GSE31905	Down-regulated
ADGRG5	GSE31905	Down-regulated
CXCR3	GSE31905	Down-regulated
ZSCAN10	GSE31905	Down-regulated
TNXB	GSE31905	Down-regulated
PTAFR	GSE31905	Down-regulated
TCF4	GSE31905	Down-regulated
SUSD3	GSE31905	Down-regulated
OPN3	GSE31905	Down-regulated
SPATS1	GSE31905	Down-regulated
SCT	GSE31905	Down-regulated
TRAPPC3L	GSE31905	Down-regulated
IDI2	GSE31905	Down-regulated
GPR22	GSE31905	Down-regulated
VDR	GSE31905	Down-regulated
TRANK1	GSE31905	Down-regulated
DNAJC11	GSE31905	Down-regulated
GIPC1	GSE31905	Down-regulated
ITGAM	GSE31905	Down-regulated
LCN6	GSE31905	Down-regulated
SIRPB1	GSE31905	Down-regulated
HECTD3	GSE31905	Down-regulated
C1orf145	GSE31905	Down-regulated
LGALS1	GSE31905	Down-regulated
EMCN	GSE31905	Down-regulated
DHX57	GSE31905	Down-regulated
AFAP1L1	GSE31905	Down-regulated
CGN	GSE31905	Down-regulated
PRR5L	GSE31905	Down-regulated
ROBO3	GSE31905	Down-regulated
APOBR	GSE31905	Down-regulated
TSPAN4	GSE31905	Down-regulated
CMAS	GSE31905	Down-regulated
SORBS3	GSE31905	Down-regulated
SUCLG1	GSE31905	Down-regulated
PANK3	GSE31905	Down-regulated
SEZ6L	GSE31905	Down-regulated
CRIM1	GSE31905	Down-regulated
HIST1H2BE	GSE31905	Down-regulated
STMN3	GSE31905	Down-regulated
BAGE	GSE31905	Down-regulated
COLGALT2	GSE31905	Down-regulated
ZDHHC21	GSE31905	Down-regulated
PVRIG	GSE31905	Down-regulated
ZNF439	GSE31905	Down-regulated
LRRC1	GSE31905	Down-regulated
SLC35G2	GSE31905	Down-regulated
RFTN1	GSE31905	Down-regulated
PECAM1	GSE31905	Down-regulated
PNPLA8	GSE31905	Down-regulated
ATP5B	GSE31905	Down-regulated
TIMP2	GSE31905	Down-regulated
ENDOD1	GSE31905	Down-regulated
SH2D3C	GSE31905	Down-regulated
C1orf115	GSE31905	Down-regulated
RIMKLA	GSE31905	Down-regulated
PDZD4	GSE31905	Down-regulated
NDUFS2	GSE31905	Down-regulated
MTA1	GSE31905	Down-regulated
KCTD17	GSE31905	Down-regulated
GPR21	GSE31905	Down-regulated
PRSS2	GSE31905	Down-regulated
ROBO4	GSE31905	Down-regulated
LOC101928160	GSE31905	Down-regulated
RERG	GSE31905	Down-regulated
HIST1H2BL	GSE31905	Down-regulated
ITGA5	GSE31905	Down-regulated
FLJ40194	GSE31905	Down-regulated
KCNH7	GSE31905	Down-regulated
SNAI3	GSE31905	Down-regulated
OLFML2A	GSE31905	Down-regulated
ZFR2	GSE31905	Down-regulated
SDHA	GSE31905	Down-regulated
DMD	GSE31905	Down-regulated
OR2C3	GSE31905	Down-regulated
LGALS9C	GSE31905	Down-regulated
PDK1	GSE31905	Down-regulated
KERA	GSE31905	Down-regulated
CACNB4	GSE31905	Down-regulated
AKR1C6P	GSE31905	Down-regulated
PLEKHA5	GSE31905	Down-regulated
HTR1E	GSE31905	Down-regulated
GVINP1	GSE31905	Down-regulated
FGD2	GSE31905	Down-regulated
MMRN2	GSE31905	Down-regulated
DOK3	GSE31905	Down-regulated
F2RL2	GSE31905	Down-regulated
EDNRB	GSE31905	Down-regulated
TMEM232	GSE31905	Down-regulated
ZNRF3-AS1	GSE31905	Down-regulated
ECE1	GSE31905	Down-regulated
MYO1H	GSE31905	Down-regulated
DIO1	GSE31905	Down-regulated
EBI3	GSE31905	Down-regulated
ARF3	GSE31905	Down-regulated
FADS1	GSE31905	Down-regulated
HS6ST1	GSE31905	Down-regulated
ZNF235	GSE31905	Down-regulated
ESPL1	GSE31905	Down-regulated
RNASE1	GSE31905	Down-regulated
WDFY4	GSE31905	Down-regulated
STARD8	GSE31905	Down-regulated
IL17RA	GSE31905	Down-regulated
PDE6B	GSE31905	Down-regulated
SLC22A17	GSE31905	Down-regulated
FBXL17	GSE31905	Down-regulated
EPB41L5	GSE31905	Down-regulated
OR4F4	GSE31905	Down-regulated
PRF1	GSE31905	Down-regulated
TRIM72	GSE31905	Down-regulated
TFPI	GSE31905	Down-regulated
OPALIN	GSE31905	Down-regulated
PTPRO	GSE31905	Down-regulated
ACAD10	GSE31905	Down-regulated
EFCAB6	GSE31905	Down-regulated
C18orf15	GSE31905	Down-regulated
PLA2R1	GSE31905	Down-regulated
PINLYP	GSE31905	Down-regulated
RIMKLB	GSE31905	Down-regulated
OR56B1	GSE31905	Down-regulated
GLB1L3	GSE31905	Down-regulated
HSD17B6	GSE31905	Down-regulated
FAM214B	GSE31905	Down-regulated
VSTM4	GSE31905	Down-regulated
PDE1A	GSE31905	Down-regulated
HIST2H2BE	GSE31905	Down-regulated
CCR1	GSE31905	Down-regulated
TMEM88	GSE31905	Down-regulated
CD109	GSE31905	Down-regulated
C10orf53	GSE31905	Down-regulated
DNM3OS	GSE31905	Down-regulated
CLEC1B	GSE31905	Down-regulated
SPAG17	GSE31905	Down-regulated
NKG7	GSE31905	Down-regulated
CCDC30	GSE31905	Down-regulated
LINC01102	GSE31905	Down-regulated
SFXN1	GSE31905	Down-regulated
MAPK7	GSE31905	Down-regulated
ITGB2	GSE31905	Down-regulated
ZNF510	GSE31905	Down-regulated
HIST1H2BH	GSE31905	Down-regulated
C1QL3	GSE31905	Down-regulated
PPP2R5B	GSE31905	Down-regulated
ATXN7	GSE31905	Down-regulated
EPHA5	GSE31905	Down-regulated
HIST1H2BO	GSE31905	Down-regulated
CPT1A	GSE31905	Down-regulated
RSPH6A	GSE31905	Down-regulated
ART1	GSE31905	Down-regulated
RGL4	GSE31905	Down-regulated
CHFR	GSE31905	Down-regulated
C1orf87	GSE31905	Down-regulated
SMCO3	GSE31905	Down-regulated
DEFB126	GSE31905	Down-regulated
OR11G2	GSE31905	Down-regulated
METRNL	GSE31905	Down-regulated
PABPC4L	GSE31905	Down-regulated
TCP11L1	GSE31905	Down-regulated
RNF165	GSE31905	Down-regulated
ZBTB7B	GSE31905	Down-regulated
GABRR1	GSE31905	Down-regulated
LGALS9	GSE31905	Down-regulated
MGC27382	GSE31905	Down-regulated
CPXCR1	GSE31905	Down-regulated
MIR497HG	GSE31905	Down-regulated
FRMD8	GSE31905	Down-regulated
ZNF582	GSE31905	Down-regulated
ABCG8	GSE31905	Down-regulated
KRTAP4-2	GSE31905	Down-regulated
MKNK1	GSE31905	Down-regulated
TTC6	GSE31905	Down-regulated
FAM20C	GSE31905	Down-regulated
LMLN	GSE31905	Down-regulated
ARL4D	GSE31905	Down-regulated
DNMT3A	GSE31905	Down-regulated
SLCO1C1	GSE31905	Down-regulated
WIPF1	GSE31905	Down-regulated
ADAM29	GSE31905	Down-regulated
SUV39H2	GSE31905	Down-regulated
LOC101927157	GSE31905	Down-regulated
LINC00939	GSE31905	Down-regulated
HEXIM1	GSE31905	Down-regulated
RAET1E	GSE31905	Down-regulated
ETNPPL	GSE31905	Down-regulated
SDR9C7	GSE31905	Down-regulated
KRT33A	GSE31905	Down-regulated
OR10R2	GSE31905	Down-regulated
TTTY12	GSE31905	Down-regulated
CRYBB2P1	GSE31905	Down-regulated
MC4R	GSE31905	Down-regulated
ZNF663P	GSE31905	Down-regulated
CNTNAP4	GSE31905	Down-regulated
GK	GSE31905	Down-regulated
SPTBN4	GSE31905	Down-regulated
GPBAR1	GSE31905	Down-regulated
GPAT3	GSE31905	Down-regulated
ADH7	GSE31905	Down-regulated
MYT1L	GSE31905	Down-regulated
OLIG2	GSE31905	Down-regulated
FRMD1	GSE31905	Down-regulated
ERG	GSE31905	Down-regulated
SLC15A1	GSE31905	Down-regulated
TRIM9	GSE31905	Down-regulated
ADAP2	GSE31905	Down-regulated
KLRG1	GSE31905	Down-regulated
LOC643733	GSE31905	Down-regulated
STC1	GSE31905	Down-regulated
LOC101927446	GSE31905	Down-regulated
LDLRAD3	GSE31905	Down-regulated
KLRC4	GSE31905	Down-regulated
SPAG11B	GSE31905	Down-regulated
TMEM26	GSE31905	Down-regulated
C2orf83	GSE31905	Down-regulated
TSPEAR	GSE31905	Down-regulated
STX11	GSE31905	Down-regulated
DZIP1	GSE31905	Down-regulated
LINC00977	GSE31905	Down-regulated
AKNAD1	GSE31905	Down-regulated
PNMA5	GSE31905	Down-regulated
HK1	GSE31905	Down-regulated
EGFEM1P	GSE31905	Down-regulated
TNFRSF18	GSE31905	Down-regulated
CHAD	GSE31905	Down-regulated
DDIAS	GSE31905	Down-regulated
HYPM	GSE31905	Down-regulated
MLLT11	GSE31905	Down-regulated
OTOP1	GSE31905	Down-regulated
C9	GSE31905	Down-regulated
BDKRB2	GSE31905	Down-regulated
C19orf38	GSE31905	Down-regulated
CACNG2	GSE31905	Down-regulated
AGTPBP1	GSE31905	Down-regulated
TMOD2	GSE31905	Down-regulated
ABCC9	GSE31905	Down-regulated
SERPINB10	GSE31905	Down-regulated
TP53TG3	GSE31905	Down-regulated
SCN10A	GSE31905	Down-regulated
AP1S2	GSE31905	Down-regulated
TTF2	GSE31905	Down-regulated
TNS1	GSE31905	Down-regulated
ZNF385A	GSE31905	Down-regulated
TBCEL	GSE31905	Down-regulated
SLC22A16	GSE31905	Down-regulated
POU2F1	GSE31905	Down-regulated
LRP1B	GSE31905	Down-regulated
PM20D1	GSE31905	Down-regulated
HECW2	GSE31905	Down-regulated
TP53TG3HP	GSE31905	Down-regulated
RNF122	GSE31905	Down-regulated
THEM5	GSE31905	Down-regulated
NLRP8	GSE31905	Down-regulated
POU3F2	GSE31905	Down-regulated
PLXNA2	GSE31905	Down-regulated
RPS6KB1	GSE31905	Down-regulated
FGF23	GSE31905	Down-regulated
GLRA4	GSE31905	Down-regulated
LINC00968	GSE31905	Down-regulated
PPARD	GSE31905	Down-regulated
TRIM51	GSE31905	Down-regulated
CHD7	GSE31905	Down-regulated
IL3	GSE31905	Down-regulated
TTLL2	GSE31905	Down-regulated
CD96	GSE31905	Down-regulated
CNTNAP2	GSE31905	Down-regulated
HIST1H2BI	GSE31905	Down-regulated
VGLL2	GSE31905	Down-regulated
KRTAP2-4	GSE31905	Down-regulated
XKR5	GSE31905	Down-regulated
DTNA	GSE31905	Down-regulated
MMP15	GSE31905	Down-regulated
ENTPD5	GSE31905	Down-regulated
CFAP47	GSE31905	Down-regulated
C15orf52	GSE31905	Down-regulated
GBAP1	GSE31905	Down-regulated
WIF1	GSE31905	Down-regulated
STK17A	GSE31905	Down-regulated
RAG1	GSE31905	Down-regulated
CSRP1	GSE31905	Down-regulated
PARM1	GSE31905	Down-regulated
CHST11	GSE31905	Down-regulated
GOT1L1	GSE31905	Down-regulated
KY	GSE31905	Down-regulated
NUMBL	GSE31905	Down-regulated
RBP5	GSE31905	Down-regulated
OR1A2	GSE31905	Down-regulated
OSBPL6	GSE31905	Down-regulated
SMR3B	GSE31905	Down-regulated
HIST1H2BN	GSE31905	Down-regulated
IREB2	GSE31905	Down-regulated
ST8SIA6-AS1	GSE31905	Down-regulated
EPHB1	GSE31905	Down-regulated
FOXR1	GSE31905	Down-regulated
GFAP	GSE31905	Down-regulated
RIPPLY2	GSE31905	Down-regulated
SCN3B	GSE31905	Down-regulated
PCDHGC3	GSE31905	Down-regulated
GRM7	GSE31905	Down-regulated
SLC15A3	GSE31905	Down-regulated
LOC100144595	GSE31905	Down-regulated
PBX3	GSE31905	Down-regulated
IFNA21	GSE31905	Down-regulated
LOC105379252///FAM95B1	GSE31905	Down-regulated
PKIA	GSE31905	Down-regulated
SYN2	GSE31905	Down-regulated
FZD5	GSE31905	Down-regulated
ASAP1-IT1	GSE31905	Down-regulated
FLJ37035	GSE31905	Down-regulated
CDH4	GSE31905	Down-regulated
FER1L6-AS2	GSE31905	Down-regulated
RPH3A	GSE31905	Down-regulated
VPREB3	GSE31905	Down-regulated
RGS19	GSE31905	Down-regulated
LOC100506844	GSE31905	Down-regulated
VASH1	GSE31905	Down-regulated
MPO	GSE31905	Down-regulated
LOC100131840	GSE31905	Down-regulated
STBD1	GSE31905	Down-regulated
OXT	GSE31905	Down-regulated
LRRC3C	GSE31905	Down-regulated
LRRC7	GSE31905	Down-regulated
IDH3A	GSE31905	Down-regulated
PDZRN4	GSE31905	Down-regulated
PTPRZ1	GSE31905	Down-regulated
PRADC1	GSE31905	Down-regulated
QKI	GSE31905	Down-regulated
RARS2	GSE31905	Down-regulated
ATP1B3	GSE31905	Down-regulated
NEU2	GSE31905	Down-regulated
PNMAL1	GSE31905	Down-regulated
TCTA	GSE31905	Down-regulated
MGAT4A	GSE31905	Down-regulated
FAM205A	GSE31905	Down-regulated
PRKCE	GSE31905	Down-regulated
ACSS2	GSE31905	Down-regulated
OAF	GSE31905	Down-regulated
CD80	GSE31905	Down-regulated
SMG7-AS1	GSE31905	Down-regulated
SMO	GSE31905	Down-regulated
ANKRD30BP3	GSE31905	Down-regulated
LALBA	GSE31905	Down-regulated
HEPN1	GSE31905	Down-regulated
RNF212	GSE31905	Down-regulated
OR11H12	GSE31905	Down-regulated
FAM8A1	GSE31905	Down-regulated
LETM1	GSE31905	Down-regulated
MYL5	GSE31905	Down-regulated
GCRG224	GSE31905	Down-regulated
ARR3	GSE31905	Down-regulated
GNB4	GSE31905	Down-regulated
LOC100128988	GSE31905	Down-regulated
TAS2R8	GSE31905	Down-regulated
NR2F1-AS1	GSE31905	Down-regulated
MSN	GSE31905	Down-regulated
LOC101930105	GSE31905	Down-regulated
ELMO1	GSE31905	Down-regulated
KCNJ1	GSE31905	Down-regulated
TARID	GSE31905	Down-regulated
FAM71C	GSE31905	Down-regulated
NEDD4L	GSE31905	Down-regulated
CNST	GSE31905	Down-regulated
LST1	GSE31905	Down-regulated
CMKLR1	GSE31905	Down-regulated
NTNG1	GSE31905	Down-regulated
PLEKHA7	GSE31905	Down-regulated
ZNF431	GSE31905	Down-regulated
GGT5	GSE31905	Down-regulated
MVB12B	GSE31905	Down-regulated
TTTY23	GSE31905	Down-regulated
HIST1H2BF	GSE31905	Down-regulated
C4orf45	GSE31905	Down-regulated
ADAMTS5	GSE31905	Down-regulated
FGF5	GSE31905	Down-regulated
SLC18A2	GSE31905	Down-regulated
BMP8B	GSE31905	Down-regulated
C9orf57	GSE31905	Down-regulated
CRYGC	GSE31905	Down-regulated
DCHS1	GSE31905	Down-regulated
MS4A6A	GSE31905	Down-regulated
SAMD9	GSE31905	Down-regulated
CFAP161	GSE31905	Down-regulated
ADORA2A	GSE31905	Down-regulated
NEURL1B	GSE31905	Down-regulated
GBA2	GSE31905	Down-regulated
DNMT3L	GSE31905	Down-regulated
KCNAB1	GSE31905	Down-regulated
CNNM2	GSE31905	Down-regulated
LCE3E	GSE31905	Down-regulated
GPR1-AS	GSE31905	Down-regulated
LGALS14	GSE31905	Down-regulated
PTRF	GSE31905	Down-regulated
C1QTNF2	GSE31905	Down-regulated
TMEM132D	GSE31905	Down-regulated
CFAP46	GSE31905	Down-regulated
PIP5K1C	GSE31905	Down-regulated
VN1R2	GSE31905	Down-regulated
RAB6B	GSE31905	Down-regulated
KCNB2	GSE31905	Down-regulated
IFNK	GSE31905	Down-regulated
ALB	GSE31905	Down-regulated
HOXC10	GSE31905	Down-regulated
CCDC38	GSE31905	Down-regulated
SOS1	GSE31905	Down-regulated
CYB561A3	GSE31905	Down-regulated
FLJ32742	GSE31905	Down-regulated
UNQ6494	GSE31905	Down-regulated
RENBP	GSE31905	Down-regulated
HSFY2	GSE31905	Down-regulated
TMEM52B	GSE31905	Down-regulated
ADCY10	GSE31905	Down-regulated
RHOJ	GSE31905	Down-regulated
ENDOU	GSE31905	Down-regulated
MRGPRD	GSE31905	Down-regulated
DEUP1	GSE31905	Down-regulated
PLGLB1	GSE31905	Down-regulated
NXNL2	GSE31905	Down-regulated
MRGPRX2	GSE31905	Down-regulated
RSPO1	GSE31905	Down-regulated
CDC20B	GSE31905	Down-regulated
EDDM3B	GSE31905	Down-regulated
SLC1A6	GSE31905	Down-regulated
MYT1	GSE31905	Down-regulated
MBL2	GSE31905	Down-regulated
SLC41A1	GSE31905	Down-regulated
VPS13C	GSE31905	Down-regulated
PRSS58	GSE31905	Down-regulated
GLI1	GSE31905	Down-regulated
CBY3	GSE31905	Down-regulated
RAB39B	GSE31905	Down-regulated
GFRAL	GSE31905	Down-regulated
AFM	GSE31905	Down-regulated
TFAP2D	GSE31905	Down-regulated
PALM2	GSE31905	Down-regulated
DYNC2H1	GSE31905	Down-regulated
PRKD3	GSE31905	Down-regulated
WFDC6	GSE31905	Down-regulated
RORB	GSE31905	Down-regulated
USP36	GSE31905	Down-regulated
ACOT12	GSE31905	Down-regulated
PPEF1	GSE31905	Down-regulated
MAP3K12	GSE31905	Down-regulated
CD300A	GSE31905	Down-regulated
OR4K17	GSE31905	Down-regulated
ITGB2-AS1	GSE31905	Down-regulated
WTAPP1	GSE31905	Down-regulated
PAK3	GSE31905	Down-regulated
CECR2	GSE31905	Down-regulated
CXCR4	GSE31905	Down-regulated
KIF16B	GSE31905	Down-regulated
KRT40	GSE31905	Down-regulated
WNT10B	GSE31905	Down-regulated
KLB	GSE31905	Down-regulated
EAF2	GSE31905	Down-regulated
HMMR-AS1	GSE31905	Down-regulated
PEG3	GSE31905	Down-regulated
RCN3	GSE31905	Down-regulated
LOC101928651	GSE31905	Down-regulated
NAALAD2	GSE31905	Down-regulated
KRTAP12-2	GSE31905	Down-regulated
COMTD1	GSE31905	Down-regulated
LOC101927000	GSE31905	Down-regulated
DLX2	GSE31905	Down-regulated
GPC5	GSE31905	Down-regulated
LDB2	GSE31905	Down-regulated
THEG5	GSE31905	Down-regulated
CHORDC1	GSE31905	Down-regulated
LHX9	GSE31905	Down-regulated
C1orf105	GSE31905	Down-regulated
SLC26A8	GSE31905	Down-regulated
BMP1	GSE31905	Down-regulated
RNF175	GSE31905	Down-regulated
GPNMB	GSE31905	Down-regulated
C2orf80	GSE31905	Down-regulated
ZBTB46	GSE31905	Down-regulated
IL36RN	GSE31905	Down-regulated
PCDHAC1	GSE31905	Down-regulated
LMO2	GSE31905	Down-regulated
FAM9B	GSE31905	Down-regulated
LINC01366	GSE31905	Down-regulated
SCN11A	GSE31905	Down-regulated
GUCA1C	GSE31905	Down-regulated
PRDM16	GSE31905	Down-regulated
TSGA13	GSE31905	Down-regulated
PCDH15	GSE31905	Down-regulated
SOX8	GSE31905	Down-regulated
CES1P1	GSE31905	Down-regulated
KCNG2	GSE31905	Down-regulated
LOC647323	GSE31905	Down-regulated
ABCB9	GSE31905	Down-regulated
ZBTB24	GSE31905	Down-regulated
SLC26A7	GSE31905	Down-regulated
OR13D1	GSE31905	Down-regulated
SLC2A2	GSE31905	Down-regulated
DNER	GSE31905	Down-regulated
LINC01554	GSE31905	Down-regulated
LINC00635	GSE31905	Down-regulated
C21orf62	GSE31905	Down-regulated
EPHA7	GSE31905	Down-regulated
GBA	GSE31905	Down-regulated
OTOGL	GSE31905	Down-regulated
WISP1	GSE31905	Down-regulated
GRAMD2	GSE31905	Down-regulated
TPRN	GSE31905	Down-regulated
SLC34A2	GSE31905	Down-regulated
CDKL1	GSE31905	Down-regulated
PARVB	GSE31905	Down-regulated
CYLC1	GSE31905	Down-regulated
FYB	GSE31905	Down-regulated
CBX6	GSE31905	Down-regulated
DCLK1	GSE31905	Down-regulated
OTX2	GSE31905	Down-regulated
MED12L	GSE31905	Down-regulated
CTSD	GSE31905	Down-regulated
GOLM1	GSE31905	Down-regulated
CD3D	GSE31905	Down-regulated
ADM	GSE31905	Down-regulated
LINC00521	GSE31905	Down-regulated
WDR88	GSE31905	Down-regulated
CYP26B1	GSE31905	Down-regulated
CLEC7A	GSE31905	Down-regulated
LOC400655	GSE31905	Down-regulated
VIM	GSE31905	Down-regulated
NXF2	GSE31905	Down-regulated
PBLD	GSE31905	Down-regulated
TRAPPC6B	GSE31905	Down-regulated
NECAB1	GSE31905	Down-regulated
NLRC3	GSE31905	Down-regulated
MFAP3L	GSE31905	Down-regulated
SEPT8	GSE31905	Down-regulated
PCBP1-AS1	GSE31905	Down-regulated
STARD9	GSE31905	Down-regulated
DNAH17	GSE31905	Down-regulated
MYOCD	GSE31905	Down-regulated
COL4A3	GSE31905	Down-regulated
CTRB2	GSE31905	Down-regulated
CMBL	GSE31905	Down-regulated
SEMA3G	GSE31905	Down-regulated
MIR663AHG	GSE31905	Down-regulated
OR3A2	GSE31905	Down-regulated
GLOD5	GSE31905	Down-regulated
FH	GSE31905	Down-regulated
FGFR1	GSE31905	Down-regulated
RIPPLY1	GSE31905	Down-regulated
GYS2	GSE31905	Down-regulated
GAFA2	GSE31905	Down-regulated
OVCH1-AS1	GSE31905	Down-regulated
FRMD4B	GSE31905	Down-regulated
TACR3	GSE31905	Down-regulated
LOC100131496	GSE31905	Down-regulated
BATF3	GSE31905	Down-regulated
RBM38	GSE31905	Down-regulated
LOC101805491	GSE31905	Down-regulated
MGC39584	GSE31905	Down-regulated
DNAJC6	GSE31905	Down-regulated
SHCBP1L	GSE31905	Down-regulated
GOLGA8S	GSE31905	Down-regulated
ITIH4	GSE31905	Down-regulated
IRX3	GSE31905	Down-regulated
GFER	GSE31905	Down-regulated
FAM78A	GSE31905	Down-regulated
ST8SIA2	GSE31905	Down-regulated
HTR5A	GSE31905	Down-regulated
NANP	GSE31905	Down-regulated
CMAHP	GSE31905	Down-regulated
AIFM3	GSE31905	Down-regulated
KCNA1	GSE31905	Down-regulated
ITM2C	GSE31905	Down-regulated
HS3ST5	GSE31905	Down-regulated
MEN1	GSE31905	Down-regulated
PGA3	GSE31905	Down-regulated
MYH4	GSE31905	Down-regulated
VWCE	GSE31905	Down-regulated
SLC14A1	GSE31905	Down-regulated
DPY19L3	GSE31905	Down-regulated
XIRP2	GSE31905	Down-regulated
XKR6	GSE31905	Down-regulated
ADIG	GSE31905	Down-regulated
NRP1	GSE31905	Down-regulated
COL4A6	GSE31905	Down-regulated
ZNF385B	GSE31905	Down-regulated
FLJ30679	GSE31905	Down-regulated
LOC101929584	GSE31905	Down-regulated
LOC100129312	GSE31905	Down-regulated
TPD52L3	GSE31905	Down-regulated
SERPINB13	GSE31905	Down-regulated
PIK3R5	GSE31905	Down-regulated
KIAA1549L	GSE31905	Down-regulated
MTM1	GSE31905	Down-regulated
CFHR4	GSE31905	Down-regulated
ACTRT1	GSE31905	Down-regulated
FES	GSE31905	Down-regulated
SIRT6	GSE31905	Down-regulated
SPARCL1	GSE31905	Down-regulated
GRIA1	GSE31905	Down-regulated
PLEKHO2	GSE31905	Down-regulated
OR51Q1	GSE31905	Down-regulated
PSG8	GSE31905	Down-regulated
INPP5J	GSE31905	Down-regulated
FLJ40288	GSE31905	Down-regulated
LOC100506122	GSE31905	Down-regulated
SLIT1-AS1	GSE31905	Down-regulated
CELF4	GSE31905	Down-regulated
CCR9	GSE31905	Down-regulated
FAM71D	GSE31905	Down-regulated
NPHS1	GSE31905	Down-regulated
LINC01361	GSE31905	Down-regulated
FEZF2	GSE31905	Down-regulated
ATP4B	GSE31905	Down-regulated
GPR85	GSE31905	Down-regulated
GGNBP1	GSE31905	Down-regulated
LOC645984	GSE31905	Down-regulated
PPM1K	GSE31905	Down-regulated
SPX	GSE31905	Down-regulated
UNC80	GSE31905	Down-regulated
MRC1	GSE31905	Down-regulated
DSG1	GSE31905	Down-regulated
GIMAP7	GSE31905	Down-regulated
SLC16A10	GSE31905	Down-regulated
RAB4B	GSE31905	Down-regulated
PACERR	GSE31905	Down-regulated
FUCA1	GSE31905	Down-regulated
TLCD2	GSE31905	Down-regulated
SIRPB2	GSE31905	Down-regulated
ST8SIA3	GSE31905	Down-regulated
NRGN	GSE31905	Down-regulated
FOXO1	GSE31905	Down-regulated
NR5A1	GSE31905	Down-regulated
SMIM10	GSE31905	Down-regulated
LINC00301	GSE31905	Down-regulated
CAPN11	GSE31905	Down-regulated
PDILT	GSE31905	Down-regulated
ADAMTS20	GSE31905	Down-regulated
LOC100128035	GSE31905	Down-regulated
FSCB	GSE31905	Down-regulated
RAB39A	GSE31905	Down-regulated
LOC101928658	GSE31905	Down-regulated
CNTN2	GSE31905	Down-regulated
LOC100287221	GSE31905	Down-regulated
FCER1G	GSE31905	Down-regulated
ATAD3B	GSE31905	Down-regulated
A4GALT	GSE31905	Down-regulated
GLIPR1	GSE31905	Down-regulated
MRGPRX3	GSE31905	Down-regulated
TP53I3	GSE31905	Down-regulated
LGALS16	GSE31905	Down-regulated
GDF10	GSE31905	Down-regulated
RAB31	GSE31905	Down-regulated
SYT16	GSE31905	Down-regulated
PTK7	GSE31905	Down-regulated
SEPP1	GSE31905	Down-regulated
CPNE4	GSE31905	Down-regulated
LOC403323	GSE31905	Down-regulated
MAGEC2	GSE31905	Down-regulated
CALM3	GSE31905	Down-regulated
ETHE1	GSE31905	Down-regulated
MIR137HG	GSE31905	Down-regulated
IGFBPL1	GSE31905	Down-regulated
GRAMD1B	GSE31905	Down-regulated
RHOXF2B	GSE31905	Down-regulated
SPAG16	GSE31905	Down-regulated
DNAJB7	GSE31905	Down-regulated
NCAM2	GSE31905	Down-regulated
DTHD1	GSE31905	Down-regulated
CPO	GSE31905	Down-regulated
DNHD1	GSE31905	Down-regulated
HLA-DQA1	GSE31905	Down-regulated
GRIK1-AS2	GSE31905	Down-regulated
OR51B4	GSE31905	Down-regulated
KCTD8	GSE31905	Down-regulated
LOC101929622	GSE31905	Down-regulated
PRKAG3	GSE31905	Down-regulated
SLCO1A2	GSE31905	Down-regulated
TFAP2B	GSE31905	Down-regulated
ETNK2	GSE31905	Down-regulated
GPC1	GSE31905	Down-regulated
SLC43A3	GSE31905	Down-regulated
PRDM9	GSE31905	Down-regulated
TEX28	GSE31905	Down-regulated
GIMAP6	GSE31905	Down-regulated
C2orf78	GSE31905	Down-regulated
IL13	GSE31905	Down-regulated
LOC100506470	GSE31905	Down-regulated
PXT1	GSE31905	Down-regulated
ZNF385D-AS1	GSE31905	Down-regulated
DCANP1	GSE31905	Down-regulated
DNAJC3	GSE31905	Down-regulated
CECR1	GSE31905	Down-regulated
FUT9	GSE31905	Down-regulated
PGK2	GSE31905	Down-regulated
RANBP3L	GSE31905	Down-regulated
LINC00943	GSE31905	Down-regulated
SLFN11	GSE31905	Down-regulated
TRPM1	GSE31905	Down-regulated
CST8	GSE31905	Down-regulated
PLXNA4	GSE31905	Down-regulated
LOC100509814	GSE31905	Down-regulated
GRXCR1	GSE31905	Down-regulated
NLRP13	GSE31905	Down-regulated
CLDN16	GSE31905	Down-regulated
PCLO	GSE31905	Down-regulated
ASB14	GSE31905	Down-regulated
FAM71E2	GSE31905	Down-regulated
LOC100291323	GSE31905	Down-regulated
GRASP	GSE31905	Down-regulated
STAT4	GSE31905	Down-regulated
SCARA3	GSE31905	Down-regulated
EDDM3A	GSE31905	Down-regulated
DNAH11	GSE31905	Down-regulated
DOCK4	GSE31905	Down-regulated
MLXIP	GSE31905	Down-regulated
PPP2R3A	GSE31905	Down-regulated
PCDHB17P	GSE31905	Down-regulated
GRIK1	GSE31905	Down-regulated
TMEM213	GSE31905	Down-regulated
LOC100130691	GSE31905	Down-regulated
CST9	GSE31905	Down-regulated
COL25A1	GSE31905	Down-regulated
PAG1	GSE31905	Down-regulated
TUBB6	GSE31905	Down-regulated
HLA-DRA	GSE31905	Down-regulated
C1orf210	GSE31905	Down-regulated
BPIFC	GSE31905	Down-regulated
HIST3H2BB	GSE31905	Down-regulated
[truncated: 10,111 more rows]
