# Supplementary material for: Identification of MicroRNA-Target Gene-Transcription Factor Regulatory Networks in Colorectal Adenoma Using Microarray Expression Data
Source: Front Genet. 2020 May 19;11:463. doi: 10.3389/fgene.2020.00463 (PMC7248367; doi:10.3389/fgene.2020.00463)
Supplement: TABLE S2 — Regulatory networks of the key miRNAs, target genes and transcription factors. miRNAs, microRNAs. [file Table_2.XLSX]

## Sheet: Sheet1
Supplementary Table 2 Regulatory networks of the key miRNAs, target genes and transcription factors.
Key MiRNAs	Target Genes	Transcription Factors
hsa-miR-34a	AHCYL2, KLF4, MGAT4A, PDGFRA	SOX10
	GREM2, AHCYL2, PDGFRA, PRKAA2, MGAT4A	CNOT4
	ZNF304, LGI1, CSF1R	Unknown
hsa-miR-96	MAF, RDX, SCN9A	HDAC2
	KIAA2022, F13A1, ZER1, FOXF2, RELL1	Unknown
hsa-miR-29c	COL5A1, COL3A1, FBN1, LOX	TEAD4
	COL5A1, LOX	MAFK
	COL3A1, COL5A1	NFIC
	COL3A1, COL5A1	PBX3
	COL3A1, COL5A1, LOX, FBN1	IRX5
